# Supplementary material for: 3-(3,5-Dimethyl-1H-pyrazol-1-yl)propanamide
Source: Acta Crystallogr Sect E Struct Rep Online. 2009 Sep 12;65(Pt 10):o2442. doi: 10.1107/S160053680903342X (PMC2970388; doi:10.1107/S160053680903342X)
Supplement: Supplementary file 1 [file e-65-o2442-sup1.cif]

##############################################################################
###                                                                        ###
###        Electronic paper (Acta Crystallographica Section E)             ###
###                                                                        ###
##############################################################################
#                                                                            #
# This CIF contains the data in a paper accepted for publication in Acta     #
# Crystallographica Section E. It conforms to the requirements of Notes      #
# for Authors for Section E, and has been peer reviewed under the auspices   #
# of the IUCr Commission on Journals.                                        #
#                                                                            #
# Full details of the Crystallographic Information File format               #
# are given in the paper "The Crystallographic Information File (CIF):       #
# a New Standard Archive File for Crystallography" by S. R. Hall, F. H.      #
# Allen and I. D. Brown [Acta Cryst. (1991), A47, 655-685].                  #
#                                                                            #
# The current version of the core CIF dictionary is obtainable from          #
# ftp://ftp.iucr.org/pub/cif_core.dic. The current version number is 2.4.    #
#                                                                            #
# Software is freely available for graphical display of the structure(s) in  #
# this CIF.  For information consult the CIF home page http://www.iucr.org/  #
# cif/home.html                                                              #
#                                                                            #
# This file may be used for bona fide research purposes within the           #
# scientific community so long as proper attribution is given to the journal # 
# article from which it was obtained.                                        #
#                                                                            #
##############################################################################
                                             
data_global
_audit_creation_method     'form.cif (version 2.0)'
_journal_data_validation_number     ?
_journal_date_recd_electronic     2009-06-12
_journal_date_accepted     2009-08-21
_journal_name_full     'Acta Crystallographica, Section E'
_journal_year     2009
_journal_volume     65
_journal_issue     10
_journal_page_first     o2442
_journal_page_last     o2442
_journal_paper_category     QO
_journal_coeditor_code     LH2847
_publ_contact_author_name     'Jian-Feng Zhang'
_publ_contact_author_address
;
   State Key Lab. Base of Novel Functional Materials and Preparation Science
   Faculty of Materials Science and Chemical Engineering
   Ningbo University
   Ningbo, Zhejiang
   315211, People's Republic of China
;
_publ_contact_author_email     'zjf@nbu.edu.cn'
_publ_contact_author_fax     '86 574 87600734'
_publ_contact_author_phone     '86 574 87600745'
_publ_section_title
;
3-(3,5-Dimethyl-1<i>H</i>-pyrazol-1-yl)propanamide
;
loop_
    _publ_author_name
    _publ_author_footnote
    _publ_author_address
    'Jian-Feng Zhang' ?
;
State Key Laboratory Base of Novel Functional Materials and Preparation Science
   Faculty of Materials Science and Chemical Engineering
   Ningbo University
   Ningbo, Zhejiang 315211, People's Republic of China
;
    'Feng Huang' ?
;
State Key Laboratory Base of Novel Functional Materials and Preparation Science
   Faculty of Materials Science and Chemical Engineering
   Ningbo University
   Ningbo, Zhejiang 315211, People's Republic of China
;
    'Shu-Jiao Chen' ?
;
State Key Laboratory Base of Novel Functional Materials and Preparation Science
   Faculty of Materials Science and Chemical Engineering
   Ningbo University
   Ningbo, Zhejiang 315211, People's Republic of China
;
data_I
_audit_creation_method     SHELXL-97
_chemical_name_systematic
;
3-(3,5-Dimethyl-1<i>H</i>-pyrazol-1-yl)propanamide
;
_chemical_name_common     ?
_chemical_formula_moiety     'C8 H13 N3 O'
_chemical_formula_sum     'C8 H13 N3 O'
_chemical_formula_iupac     'C8 H13 N3 O'
_chemical_formula_weight     167.21
_chemical_melting_point     ?
_symmetry_cell_setting     Orthorhombic
_symmetry_space_group_name_H-M     'F d d 2'
_symmetry_space_group_name_Hall     'F 2 -2d'
loop_
    _symmetry_equiv_pos_as_xyz
    'x, y, z'
    '-x, -y, z'
    '-x+1/4, y+1/4, z+1/4'
    'x+1/4, -y+1/4, z+1/4'
    'x, y+1/2, z+1/2'
    '-x, -y+1/2, z+1/2'
    '-x+1/4, y+3/4, z+3/4'
    'x+1/4, -y+3/4, z+3/4'
    'x+1/2, y, z+1/2'
    '-x+1/2, -y, z+1/2'
    '-x+3/4, y+1/4, z+3/4'
    'x+3/4, -y+1/4, z+3/4'
    'x+1/2, y+1/2, z'
    '-x+1/2, -y+1/2, z'
    '-x+3/4, y+3/4, z+1/4'
    'x+3/4, -y+3/4, z+1/4'
_cell_length_a     14.452(5)
_cell_length_b     33.390(7)
_cell_length_c     7.4354(15)
_cell_angle_alpha     90.00
_cell_angle_beta     90.00
_cell_angle_gamma     90.00
_cell_volume     3588.0(16)
_cell_formula_units_Z     16
_cell_measurement_reflns_used     4623
_cell_measurement_theta_min     3.07
_cell_measurement_theta_max     27.47
_cell_measurement_temperature     298(2)
_exptl_crystal_description     block
_exptl_crystal_colour     colorless
_exptl_crystal_size_max     0.47
_exptl_crystal_size_mid     0.37
_exptl_crystal_size_min     0.36
_exptl_crystal_density_diffrn     1.238
_exptl_crystal_density_meas     ?
_exptl_crystal_density_method     'not measured'
_exptl_crystal_F_000     1440
_exptl_absorpt_coefficient_mu     0.085
_exptl_absorpt_correction_type     'multi-scan'
_exptl_absorpt_process_details     '(ABSCOR; Higashi, 1995)'
_exptl_absorpt_correction_T_min     0.963
_exptl_absorpt_correction_T_max     0.970
_exptl_special_details
;
;
_diffrn_ambient_temperature     298(2)
_diffrn_radiation_type     MoK\a
_diffrn_radiation_wavelength     0.71073
_diffrn_radiation_source     'fine-focus sealed tube'
_diffrn_radiation_monochromator     graphite
_diffrn_measurement_device_type     'Rigaku R-AXIS RAPID'
_diffrn_measurement_method     \w
_diffrn_detector_area_resol_mean     0
_diffrn_reflns_number     4623
_diffrn_reflns_av_R_equivalents     0.0439
_diffrn_reflns_av_sigmaI/netI     0.0262
_diffrn_reflns_theta_min     3.07
_diffrn_reflns_theta_max     27.47
_diffrn_reflns_theta_full     27.47
_diffrn_measured_fraction_theta_max     0.99
_diffrn_measured_fraction_theta_full     0.957
_diffrn_reflns_limit_h_min     -17
_diffrn_reflns_limit_h_max     18
_diffrn_reflns_limit_k_min     -43
_diffrn_reflns_limit_k_max     43
_diffrn_reflns_limit_l_min     -9
_diffrn_reflns_limit_l_max     8
_diffrn_standards_number     0
_diffrn_standards_interval_count     'image'
_diffrn_standards_interval_time     0
_diffrn_standards_decay_%     0
_refine_special_details
;
Refinement of <i>F</i>^2^ against ALL reflections. The weighted <i>R</i>-factor
<i>wR</i> and goodness of fit <i>S</i> are based on <i>F</i>^2^, conventional
<i>R</i>-factors <i>R</i> are based on <i>F</i>, with <i>F</i> set to zero for
negative <i>F</i>^2^. The threshold expression of <i>F</i>^2^ >
\s(<i>F</i>^2^) is used only for calculating <i>R</i>-factors(gt) <i>etc</i>.
and is not relevant to the choice of reflections for refinement.
<i>R</i>-factors based on <i>F</i>^2^ are statistically about twice as large
as those based on <i>F</i>, and <i>R</i>- factors based on ALL data will be
even larger.
;
_reflns_number_total     1067
_reflns_number_gt     890
_reflns_threshold_expression     I>2\s(I)
_refine_ls_structure_factor_coef     Fsqd
_refine_ls_matrix_type     full
_refine_ls_R_factor_all     0.0455
_refine_ls_R_factor_gt     0.0330
_refine_ls_wR_factor_gt     0.0807
_refine_ls_wR_factor_ref     0.0932
_refine_ls_goodness_of_fit_ref     1.136
_refine_ls_restrained_S_all     1.136
_refine_ls_number_reflns     1067
_refine_ls_number_parameters     112
_refine_ls_number_restraints     1
_refine_ls_hydrogen_treatment     constr
_refine_ls_weighting_scheme     calc
_refine_ls_weighting_details
         'calc w=1/[\s^2^(Fo^2^)+(0.0446P)^2^+1.8694P] where P=(Fo^2^+2Fc^2^)/3'
_atom_sites_solution_hydrogens     geom
_atom_sites_solution_primary     direct
_atom_sites_solution_secondary     difmap
_refine_ls_shift/su_max     0.000
_refine_ls_shift/su_mean     0.000
_refine_diff_density_max     0.143
_refine_diff_density_min     -0.189
_refine_ls_extinction_method     'SHELXTL'(Sheldrick, 2008)'
_refine_ls_extinction_coef     0.0108(8)
_refine_ls_extinction_expression
                                  'Fc^*^=kFc[1+0.001xFc^2^\l^3^/sin(2\q)]^-1/4^'
loop_
    _atom_type_symbol
    _atom_type_description
    _atom_type_scat_dispersion_real
    _atom_type_scat_dispersion_imag
    _atom_type_scat_source
    'C' 'C' 0.0033 0.0016
                         'International Tables Vol C Tables 4.2.6.8 and 6.1.1.4'
    'H' 'H' 0.0000 0.0000
                         'International Tables Vol C Tables 4.2.6.8 and 6.1.1.4'
    'N' 'N' 0.0061 0.0033
                         'International Tables Vol C Tables 4.2.6.8 and 6.1.1.4'
    'O' 'O' 0.0106 0.0060
                         'International Tables Vol C Tables 4.2.6.8 and 6.1.1.4'
_computing_data_collection     'RAPID-AUTO (Rigaku, 1998)'
_computing_cell_refinement     'RAPID-AUTO (Rigaku, 1998)'
_computing_data_reduction     'CrystalStructure (Rigaku/MSC, 2004)'
_computing_structure_solution     'SHELXS97 (Sheldrick, 2008)'
_computing_structure_refinement     'SHELXL97 (Sheldrick, 2008)'
_computing_molecular_graphics     'SHELXTL (Sheldrick, 2008)'
_computing_publication_material     'SHELXL97 (Sheldrick, 2008)'
loop_
    _atom_site_type_symbol
    _atom_site_label
    _atom_site_fract_x
    _atom_site_fract_y
    _atom_site_fract_z
    _atom_site_U_iso_or_equiv
    _atom_site_adp_type
    _atom_site_calc_flag
    _atom_site_refinement_flags
    _atom_site_occupancy
    _atom_site_disorder_assembly
    _atom_site_disorder_group
    O O1 0.02008(12) 0.12376(4) 0.3335(3) 0.0530(5) Uani d . 1 . .
    N N1 -0.08464(14) 0.07777(6) 0.2532(4) 0.0530(6) Uani d . 1 . .
    H H1A -0.1185 0.0952 0.1991 0.064 Uiso d R 1 . .
    H H1B -0.1013 0.0530 0.2556 0.064 Uiso d R 1 . .
    N N2 0.15555(13) 0.04420(5) 0.1786(2) 0.0364(5) Uani d . 1 . .
    N N3 0.12698(13) 0.00771(5) 0.1195(3) 0.0413(5) Uani d . 1 . .
    C C1 -0.00707(15) 0.08880(6) 0.3326(3) 0.0380(5) Uani d . 1 . .
    C C2 0.04624(16) 0.05620(6) 0.4265(3) 0.0435(6) Uani d . 1 . .
    H H2A 0.0163 0.0307 0.4032 0.052 Uiso calc R 1 . .
    H H2B 0.0441 0.0609 0.5551 0.052 Uiso calc R 1 . .
    C C3 0.14666(15) 0.05349(7) 0.3680(3) 0.0391(5) Uani d . 1 . .
    H H3B 0.1771 0.0788 0.3924 0.047 Uiso calc R 1 . .
    H H3A 0.1775 0.0329 0.4379 0.047 Uiso calc R 1 . .
    C C4 0.2226(2) 0.10885(7) 0.0702(5) 0.0622(8) Uani d . 1 . .
    H H4B 0.2746 0.1082 0.1504 0.093 Uiso calc R 1 . .
    H H4C 0.1747 0.1253 0.1210 0.093 Uiso calc R 1 . .
    H H4A 0.2414 0.1198 -0.0434 0.093 Uiso calc R 1 . .
    C C5 0.18687(15) 0.06742(6) 0.0435(3) 0.0422(5) Uani d . 1 . .
    C C6 0.17798(19) 0.04516(8) -0.1109(4) 0.0505(6) Uani d . 1 . .
    H H6A 0.1938 0.0529 -0.2270 0.061 Uiso calc R 1 . .
    C C7 0.14038(16) 0.00856(7) -0.0582(3) 0.0438(6) Uani d . 1 . .
    C C8 0.1147(2) -0.02660(9) -0.1705(5) 0.0628(8) Uani d . 1 . .
    H H8A 0.1465 -0.0499 -0.1274 0.094 Uiso calc R 1 . .
    H H8B 0.1319 -0.0217 -0.2932 0.094 Uiso calc R 1 . .
    H H8C 0.0491 -0.0309 -0.1634 0.094 Uiso calc R 1 . .
loop_
    _atom_site_aniso_label
    _atom_site_aniso_U_11
    _atom_site_aniso_U_22
    _atom_site_aniso_U_33
    _atom_site_aniso_U_12
    _atom_site_aniso_U_13
    _atom_site_aniso_U_23
    O1 0.0548(10) 0.0323(7) 0.0719(13) -0.0018(6) -0.0196(10) -0.0002(8)
    N1 0.0488(10) 0.0381(9) 0.0720(16) -0.0038(8) -0.0163(12) 0.0039(11)
    N2 0.0386(10) 0.0338(10) 0.0369(10) 0.0008(7) -0.0009(9) -0.0020(8)
    N3 0.0410(10) 0.0342(9) 0.0486(12) 0.0007(7) -0.0011(10) -0.0057(8)
    C1 0.0391(11) 0.0335(9) 0.0415(12) 0.0025(8) 0.0025(10) -0.0037(9)
    C2 0.0473(13) 0.0385(11) 0.0447(13) 0.0024(9) 0.0045(11) 0.0049(10)
    C3 0.0419(12) 0.0367(10) 0.0387(12) 0.0061(9) -0.0027(11) -0.0005(9)
    C4 0.0787(19) 0.0442(13) 0.0636(18) -0.0134(12) 0.0057(17) 0.0057(13)
    C5 0.0425(11) 0.0419(10) 0.0422(13) -0.0005(9) 0.0004(12) 0.0018(10)
    C6 0.0521(14) 0.0604(16) 0.0390(12) -0.0001(11) 0.0008(12) 0.0009(11)
    C7 0.0365(11) 0.0509(14) 0.0441(13) 0.0051(9) -0.0047(11) -0.0113(11)
    C8 0.0568(15) 0.0671(16) 0.0645(19) 0.0018(12) -0.0065(15) -0.0243(15)
_geom_special_details
;
All e.s.d.'s (except the e.s.d. in the dihedral angle between two l.s. planes)
are estimated using the full covariance matrix. The cell e.s.d.'s are taken
into account individually in the estimation of e.s.d.'s in distances, angles
and torsion angles; correlations between e.s.d.'s in cell parameters are only
used when they are defined by crystal symmetry. An approximate (isotropic)
treatment of cell e.s.d.'s is used for estimating e.s.d.'s involving l.s.
planes.
;
loop_
    _geom_bond_atom_site_label_1
    _geom_bond_atom_site_label_2
    _geom_bond_site_symmetry_2
    _geom_bond_distance
    _geom_bond_publ_flag
    O1 C1 . 1.232(2) ?
    N1 C1 . 1.320(3) ?
    N1 H1A . 0.8598 ?
    N1 H1B . 0.8603 ?
    N2 C5 . 1.347(3) ?
    N2 N3 . 1.359(3) ?
    N2 C3 . 1.448(3) ?
    N3 C7 . 1.335(3) ?
    C1 C2 . 1.505(3) ?
    C2 C3 . 1.518(3) ?
    C2 H2A . 0.9700 ?
    C2 H2B . 0.9700 ?
    C3 H3B . 0.9700 ?
    C3 H3A . 0.9700 ?
    C4 C5 . 1.490(3) ?
    C4 H4B . 0.9600 ?
    C4 H4C . 0.9600 ?
    C4 H4A . 0.9600 ?
    C5 C6 . 1.373(4) ?
    C6 C7 . 1.394(4) ?
    C6 H6A . 0.9300 ?
    C7 C8 . 1.488(4) ?
    C8 H8A . 0.9600 ?
    C8 H8B . 0.9600 ?
    C8 H8C . 0.9600 ?
loop_
    _geom_angle_atom_site_label_1
    _geom_angle_atom_site_label_2
    _geom_angle_atom_site_label_3
    _geom_angle_site_symmetry_1
    _geom_angle_site_symmetry_3
    _geom_angle
    _geom_angle_publ_flag
    C1 N1 H1A . . 120.2 ?
    C1 N1 H1B . . 119.8 ?
    H1A N1 H1B . . 120.0 ?
    C5 N2 N3 . . 112.13(18) ?
    C5 N2 C3 . . 129.18(18) ?
    N3 N2 C3 . . 118.66(18) ?
    C7 N3 N2 . . 104.88(19) ?
    O1 C1 N1 . . 122.5(2) ?
    O1 C1 C2 . . 121.3(2) ?
    N1 C1 C2 . . 116.14(18) ?
    C1 C2 C3 . . 113.56(19) ?
    C1 C2 H2A . . 108.9 ?
    C3 C2 H2A . . 108.9 ?
    C1 C2 H2B . . 108.9 ?
    C3 C2 H2B . . 108.9 ?
    H2A C2 H2B . . 107.7 ?
    N2 C3 C2 . . 112.11(19) ?
    N2 C3 H3B . . 109.2 ?
    C2 C3 H3B . . 109.2 ?
    N2 C3 H3A . . 109.2 ?
    C2 C3 H3A . . 109.2 ?
    H3B C3 H3A . . 107.9 ?
    C5 C4 H4B . . 109.5 ?
    C5 C4 H4C . . 109.5 ?
    H4B C4 H4C . . 109.5 ?
    C5 C4 H4A . . 109.5 ?
    H4B C4 H4A . . 109.5 ?
    H4C C4 H4A . . 109.5 ?
    N2 C5 C6 . . 106.28(19) ?
    N2 C5 C4 . . 123.4(2) ?
    C6 C5 C4 . . 130.3(2) ?
    C5 C6 C7 . . 106.0(2) ?
    C5 C6 H6A . . 127.0 ?
    C7 C6 H6A . . 127.0 ?
    N3 C7 C6 . . 110.7(2) ?
    N3 C7 C8 . . 120.2(2) ?
    C6 C7 C8 . . 129.1(3) ?
    C7 C8 H8A . . 109.5 ?
    C7 C8 H8B . . 109.5 ?
    H8A C8 H8B . . 109.5 ?
    C7 C8 H8C . . 109.5 ?
    H8A C8 H8C . . 109.5 ?
    H8B C8 H8C . . 109.5 ?
loop_
    _geom_hbond_atom_site_label_D
    _geom_hbond_atom_site_label_H
    _geom_hbond_atom_site_label_A
    _geom_hbond_site_symmetry_A
    _geom_hbond_distance_DH
    _geom_hbond_distance_HA
    _geom_hbond_distance_DA
    _geom_hbond_angle_DHA
    _geom_hbond_publ_flag
    N1 H1A O1 12_454 0.86 2.10 2.936(3) 164 y
    N1 H1B N3 2_555 0.86 2.30 3.084(3) 152 y
    C3 H3B O1 4_555 0.97 2.52 3.413(3) 154 y
