# Supplementary material for: 3-(3,5-Dimethyl-1H-pyrazol-1-yl)propanamide
Source: Acta Crystallogr Sect E Struct Rep Online. 2009 Sep 12;65(Pt 10):o2442. doi: 10.1107/S160053680903342X (PMC2970388; doi:10.1107/S160053680903342X)
Supplement: Supplementary file 2 [file e-65-o2442-Isup2.hkl]

# 
# h,k,l, Fc-squared, Fo-squared, sigma(Fo-squared) and status flag 
# 
data_I
_shelx_title ' A in  Fdd2' 
_shelx_refln_list_code          4 
_shelx_F_calc_maximum      381.70 
_exptl_crystal_F_000      1440.00 
_reflns_d_resolution_high  0.7703 
 
loop_ 
 _symmetry_equiv_pos_as_xyz 
 'x, y, z' 
 '-x, -y, z' 
 '-x+1/4, y+1/4, z+1/4' 
 'x+1/4, -y+1/4, z+1/4' 
 'x, y+1/2, z+1/2' 
 '-x, -y+1/2, z+1/2' 
 '-x+1/4, y+3/4, z+3/4' 
 'x+1/4, -y+3/4, z+3/4' 
 'x+1/2, y, z+1/2' 
 '-x+1/2, -y, z+1/2' 
 '-x+3/4, y+1/4, z+3/4' 
 'x+3/4, -y+1/4, z+3/4' 
 'x+1/2, y+1/2, z' 
 '-x+1/2, -y+1/2, z' 
 '-x+3/4, y+3/4, z+1/4' 
 'x+3/4, -y+3/4, z+1/4' 
 
_cell_length_a    14.4520 
_cell_length_b    33.3900 
_cell_length_c     7.4354 
_cell_angle_alpha  90.000 
_cell_angle_beta   90.000 
_cell_angle_gamma  90.000 
 
_shelx_F_squared_multiplier     1.000 
 
loop_ 
 _refln_index_h 
 _refln_index_k 
 _refln_index_l 
 _refln_F_squared_calc 
 _refln_F_squared_meas 
 _refln_F_squared_sigma 
 _refln_observed_status 
   4   0   0    28952.86    31006.49    270.90 o 
  16   0   0       31.50       20.44     14.52 o 
   2   2   0      969.19      688.97    452.88 o 
   4   2   0    35763.17    37673.89    192.29 o 
   6   2   0    19507.16    18906.08    143.07 o 
   8   2   0    14535.72    14366.69     82.14 o 
  10   2   0     1502.63     1621.95    130.14 o 
  12   2   0       14.73        6.75      7.09 o 
  14   2   0      115.52      115.29     10.73 o 
  16   2   0       33.76       20.24     12.91 o 
  18   2   0       52.80       42.28     12.40 o 
   2   4   0    47614.09    47764.27    290.96 o 
   4   4   0   145698.39   145432.11   1864.51 o 
   6   4   0     6673.48     6463.42     47.07 o 
   8   4   0     1088.22     1066.89     16.20 o 
  10   4   0      479.78      426.42     11.14 o 
  12   4   0     1673.10     1621.38    115.24 o 
  14   4   0      209.47      204.42     12.71 o 
  16   4   0      145.60      159.01     12.91 o 
  18   4   0      109.27      152.27     14.31 o 
   2   6   0     2116.72     1813.60     12.61 o 
   4   6   0    32020.92    33534.07    501.43 o 
   6   6   0        6.38        3.62      4.63 o 
   8   6   0    11803.56    11765.74    230.93 o 
  10   6   0     1789.91     2001.94     57.73 o 
  12   6   0     1487.54     1541.09    112.52 o 
  14   6   0        3.21        1.07      6.81 o 
  16   6   0       15.56       19.07     12.20 o 
  18   6   0       16.60       24.39     15.33 o 
   0   8   0     6785.33     5443.77     65.64 o 
   2   8   0    26296.13    26314.59    323.08 o 
   4   8   0     4152.40     4018.14     32.10 o 
   6   8   0      498.84      570.33     12.36 o 
   8   8   0    22325.75    21551.03    154.52 o 
  10   8   0      812.51      687.69     11.31 o 
  12   8   0     2187.20     2253.85     23.17 o 
  14   8   0      477.99      565.45     43.60 o 
  16   8   0       48.54       67.90     12.12 o 
  18   8   0        8.90       14.42     15.19 o 
   2  10   0     1259.51     1191.25     13.55 o 
   4  10   0     2532.28     2501.90     18.46 o 
   6  10   0     7092.37     6894.43    141.84 o 
   8  10   0      713.19      664.24     25.79 o 
  10  10   0     2590.80     2559.23     27.54 o 
  12  10   0       12.73       11.68      8.17 o 
  14  10   0      715.10      773.19     29.17 o 
  16  10   0      871.14      926.27     57.10 o 
  18  10   0       11.90       -5.81     29.76 o 
   0  12   0    12619.56    12799.22     88.18 o 
   2  12   0     5110.27     5340.93     43.04 o 
   4  12   0     4040.11     4325.62     56.03 o 
   6  12   0      968.49      971.92     18.96 o 
   8  12   0     1189.42     1243.03     30.45 o 
  10  12   0      540.35      559.97     22.95 o 
  12  12   0        8.00        3.57      8.42 o 
  14  12   0      157.87      177.75     12.90 o 
  16  12   0      676.79      774.48     69.79 o 
  18  12   0       15.77       41.85     22.02 o 
   2  14   0     4029.87     4341.36     42.85 o 
   4  14   0      488.40      436.81      9.26 o 
   6  14   0      654.67      680.43     12.42 o 
   8  14   0     4570.52     4361.02     41.46 o 
  10  14   0      109.69      114.68     12.31 o 
  12  14   0      633.65      672.09     15.24 o 
  14  14   0       44.04       24.81     15.51 o 
  16  14   0        4.45       -4.18     12.60 o 
   0  16   0    17849.99    19048.42    139.95 o 
   2  16   0    11926.82    11483.35    155.71 o 
   4  16   0       29.36       60.71      7.37 o 
   6  16   0     2288.93     2230.37     35.62 o 
   8  16   0      186.86      196.84     13.26 o 
  10  16   0      481.09      453.66     12.79 o 
  12  16   0      971.52      902.00     15.08 o 
  14  16   0     1264.40     1331.29     19.72 o 
  16  16   0        0.71       -0.99      8.28 o 
   2  18   0     6172.00     6287.60     80.72 o 
   4  18   0      627.64      601.09     18.31 o 
   6  18   0     1590.35     1440.31     40.01 o 
   8  18   0      612.41      649.90     13.82 o 
  10  18   0     4247.72     4210.90     64.25 o 
  12  18   0      710.52      719.70     24.01 o 
  14  18   0       35.10       23.46     10.11 o 
  16  18   0      200.94      209.34     17.94 o 
   0  20   0      471.50      492.21     14.92 o 
   2  20   0     7795.70     8227.38    101.64 o 
   4  20   0     3474.97     3773.61     69.72 o 
   6  20   0       70.22       75.66      9.78 o 
   8  20   0      125.43      142.27     12.49 o 
  10  20   0     1773.24     1752.33     27.63 o 
  12  20   0      158.14      152.87     12.78 o 
  14  20   0      148.93      144.31     29.19 o 
  16  20   0        3.13       -0.34     12.50 o 
   2  22   0      330.62      319.18     11.57 o 
   4  22   0      142.59      177.89     15.67 o 
   6  22   0     4341.05     4279.64     62.80 o 
   8  22   0      143.64      136.57     13.34 o 
  10  22   0      792.85      800.42     20.13 o 
  12  22   0     1076.35     1103.79     26.17 o 
  14  22   0      318.81      324.08     13.29 o 
  16  22   0       18.18        2.35      9.43 o 
   0  24   0     5354.45     5802.20     65.35 o 
   2  24   0     9985.50     9817.86     59.08 o 
   4  24   0       42.45       24.17     12.04 o 
   6  24   0     3969.47     3946.06     81.77 o 
   8  24   0      695.79      636.15     21.87 o 
  10  24   0       72.77       65.16     12.34 o 
  12  24   0      689.33      683.12     19.11 o 
  14  24   0       63.19       28.33     22.59 o 
   2  26   0      497.14      468.81     16.26 o 
   4  26   0        1.30       16.68     14.45 o 
   6  26   0      106.47      101.94     13.36 o 
   8  26   0     2961.73     2906.19     73.79 o 
  10  26   0      212.03      209.96     15.18 o 
  12  26   0      209.07      213.41     18.24 o 
  14  26   0        5.79        5.36     15.86 o 
   0  28   0     1537.09     1656.35     30.39 o 
   2  28   0     2968.98     2803.31     27.49 o 
   4  28   0      754.52      682.98     22.51 o 
   6  28   0     2095.59     2064.80     47.28 o 
   8  28   0      659.65      587.43     20.60 o 
  10  28   0      747.79      796.65     23.02 o 
  12  28   0        8.12        4.18     11.81 o 
  14  28   0       21.15        2.53     12.35 o 
   2  30   0      345.58      338.06     19.73 o 
   4  30   0     3461.52     3273.14     81.64 o 
   6  30   0      218.48      205.10     17.94 o 
   8  30   0        4.52        1.94     11.16 o 
  10  30   0      142.53      132.21     17.99 o 
  12  30   0       89.86       31.50     37.87 o 
   0  32   0       94.40      110.88     30.65 o 
   2  32   0      952.23      981.93     25.37 o 
   4  32   0     1342.03     1245.12     27.32 o 
   6  32   0      742.43      777.20     32.66 o 
   8  32   0      207.65      233.80     17.94 o 
  10  32   0       68.33       61.42     17.74 o 
  12  32   0      102.46       78.18     37.21 o 
   2  34   0     1429.34     1470.66     30.87 o 
   4  34   0      126.05      134.00     17.29 o 
   6  34   0        7.96        4.43     14.56 o 
   8  34   0        6.51       10.90     14.16 o 
  10  34   0       71.59       44.17     18.43 o 
   0  36   0        7.79        7.23     16.71 o 
   2  36   0      412.71      414.49     20.93 o 
   4  36   0        0.86       -4.45     15.20 o 
   6  36   0      130.54      155.30     19.00 o 
   8  36   0       12.16       28.24     19.14 o 
  10  36   0       13.65       16.75     16.44 o 
   2  38   0        0.10        7.15     14.54 o 
   4  38   0       57.52       59.79     17.79 o 
   6  38   0      749.74      733.82     29.31 o 
   8  38   0      238.42      311.55     23.94 o 
   0  40   0       71.18       70.05     33.15 o 
   2  40   0        3.29        5.13     17.42 o 
   4  40   0       50.11       55.97     21.26 o 
   6  40   0       52.64       57.64     21.58 o 
   2  42   0        1.97        7.36     16.47 o 
   4  42   0      145.50      161.54     22.81 o 
   1   1   1    24479.45    18568.35   6646.32 o 
   3   1   1    60169.26    63034.21   1683.66 o 
   5   1   1     2473.46     2616.27     24.61 o 
   7   1   1     1854.90     1882.16     10.58 o 
   9   1   1     2145.99     2325.40    101.26 o 
  11   1   1      110.19      119.22      6.26 o 
  13   1   1      830.21      854.82     12.90 o 
  15   1   1       28.99       31.32      8.68 o 
  17   1   1      137.82      177.39     10.21 o 
   1   3   1     5531.69     4547.44    486.98 o 
   3   3   1    17356.41    18280.34    938.40 o 
   5   3   1     6279.96     5239.43    759.66 o 
   7   3   1    11869.91    11714.39     65.06 o 
   9   3   1     5819.36     5881.54     26.75 o 
  11   3   1      217.86      225.17     13.03 o 
  13   3   1      449.11      444.56     11.75 o 
  15   3   1      112.36      123.90     10.77 o 
  17   3   1      104.99      109.24     10.78 o 
   1   5   1    71235.28    71395.62    574.55 o 
   3   5   1     9894.66    10156.49    381.90 o 
   5   5   1    18504.71    18535.91    388.80 o 
   7   5   1     8635.45     8175.69     42.38 o 
   9   5   1     2407.18     2352.20     14.36 o 
  11   5   1      418.87      448.37     11.08 o 
  13   5   1     1391.71     1526.33     63.76 o 
  15   5   1      254.96      253.21      9.50 o 
  17   5   1      206.11      223.59     12.48 o 
   1   7   1    11485.20     9499.26     80.83 o 
   3   7   1     7378.70     6791.37     90.47 o 
   5   7   1      659.93      633.22      8.82 o 
   7   7   1      434.66      456.22      7.06 o 
   9   7   1      125.23      111.11      5.12 o 
  11   7   1     3581.42     3607.10     20.02 o 
  13   7   1      342.40      364.54     16.37 o 
  15   7   1      226.55      240.25     13.60 o 
  17   7   1      173.11      191.84     12.58 o 
   1   9   1    16721.68    15078.36    197.10 o 
   3   9   1    26711.37    26922.15    585.39 o 
   5   9   1    10297.39     9800.57     90.02 o 
   7   9   1      614.74      645.74      8.05 o 
   9   9   1     2173.39     2185.84     14.83 o 
  11   9   1     5567.84     5383.40     36.65 o 
  13   9   1      259.90      249.29      8.43 o 
  15   9   1       58.57       57.32     10.53 o 
  17   9   1      231.78      276.87     28.32 o 
   1  11   1     2701.16     2646.92     32.72 o 
   3  11   1     4756.62     4614.29     44.21 o 
   5  11   1     4604.65     4667.10     43.19 o 
   7  11   1      197.07      161.96      5.97 o 
   9  11   1     4367.46     4236.86     47.10 o 
  11  11   1     2543.30     2426.35     17.36 o 
  13  11   1     1341.40     1329.00     14.51 o 
  15  11   1      226.86      195.07     18.85 o 
  17  11   1      189.12      241.52     12.95 o 
   1  13   1      585.84      515.04      9.31 o 
   3  13   1     1312.20     1318.23      9.97 o 
   5  13   1     5718.05     6123.62     63.96 o 
   7  13   1     7108.99     7100.87     74.84 o 
   9  13   1     1629.00     1617.30     14.18 o 
  11  13   1     1151.64     1152.52     11.21 o 
  13  13   1      300.39      281.15      7.25 o 
  15  13   1     1259.42     1227.35     14.54 o 
  17  13   1      113.01      110.39     18.92 o 
   1  15   1     3886.51     4200.69     38.31 o 
   3  15   1    10757.24    11565.69     84.49 o 
   5  15   1      840.61      897.17      9.75 o 
   7  15   1      299.07      248.53      8.13 o 
   9  15   1     2862.31     2769.73     23.19 o 
  11  15   1      442.97      439.52     11.29 o 
  13  15   1      743.26      730.12     10.54 o 
  15  15   1      215.45      226.15     23.34 o 
  17  15   1       71.78       27.13     11.14 o 
   1  17   1     1848.98     1859.31     16.36 o 
   3  17   1     1224.32     1206.24     10.05 o 
   5  17   1      882.02      932.97     13.10 o 
   7  17   1       54.83       37.43      6.15 o 
   9  17   1      462.42      413.48     12.29 o 
  11  17   1      802.20      836.40     13.27 o 
  13  17   1       70.58       87.75      7.68 o 
  15  17   1      872.16      877.07     14.05 o 
  17  17   1      202.40      229.61     36.44 o 
   1  19   1      595.63      629.34      8.69 o 
   3  19   1     1840.18     1899.74     16.66 o 
   5  19   1     2488.46     2532.00     21.37 o 
   7  19   1     2567.85     2559.71     30.62 o 
   9  19   1      170.46      155.51      8.69 o 
  11  19   1     2458.51     2436.17     24.61 o 
  13  19   1      383.59      372.89      9.40 o 
  15  19   1       35.58       15.26      6.67 o 
   1  21   1     1582.59     1717.29     17.13 o 
   3  21   1     2039.91     2212.79     21.26 o 
   5  21   1       26.57       47.64      6.92 o 
   7  21   1     1233.92     1188.55     14.26 o 
   9  21   1       96.66       98.32      8.73 o 
  11  21   1       23.60       26.28      7.44 o 
  13  21   1      124.16      109.16     12.92 o 
  15  21   1       23.28       13.22      6.84 o 
   1  23   1     3994.65     3974.63     26.86 o 
   3  23   1       20.71       26.81      7.30 o 
   5  23   1      781.31      763.40     12.39 o 
   7  23   1     2599.65     2442.08     22.52 o 
   9  23   1      835.96      815.63     13.09 o 
  11  23   1      719.08      752.69     14.50 o 
  13  23   1      193.83      214.71     13.07 o 
  15  23   1        0.72        4.15      7.28 o 
   1  25   1     1714.12     1680.84     16.94 o 
   3  25   1     2300.71     2237.32     25.72 o 
   5  25   1      797.49      871.27     14.19 o 
   7  25   1       35.18       30.47      7.97 o 
   9  25   1        5.61        2.80      7.01 o 
  11  25   1       45.52       38.82      9.62 o 
  13  25   1      100.69       54.69     20.56 o 
  15  25   1       26.81       26.05     10.95 o 
   1  27   1     1202.69     1087.38     13.54 o 
   3  27   1     2092.62     1922.17     19.97 o 
   5  27   1     2898.63     2727.81     34.15 o 
   7  27   1      397.69      389.42     12.41 o 
   9  27   1      664.58      651.12     13.96 o 
  11  27   1      127.76      146.28     11.85 o 
  13  27   1       89.94       66.33     19.27 o 
   1  29   1     5174.74     5156.55     30.95 o 
   3  29   1      379.33      395.40     11.07 o 
   5  29   1        2.27        2.21      9.45 o 
   7  29   1      321.18      364.77     12.87 o 
   9  29   1      697.76      684.42     18.02 o 
  11  29   1        1.04       -2.82      7.72 o 
  13  29   1       72.07       26.28     13.53 o 
   1  31   1      959.87      917.03     16.61 o 
   3  31   1      348.12      343.99     12.79 o 
   5  31   1       26.99       25.87     10.26 o 
   7  31   1       48.47       36.30     10.60 o 
   9  31   1      341.15      374.54     13.33 o 
  11  31   1        7.85        2.26      9.15 o 
   1  33   1      638.36      606.09     14.18 o 
   3  33   1     1546.12     1644.75     19.65 o 
   5  33   1     1955.89     1962.07     23.61 o 
   7  33   1      262.14      271.62     13.95 o 
   9  33   1       18.48       16.71     10.77 o 
  11  33   1       14.34       10.33      9.59 o 
   1  35   1      344.88      334.62     14.70 o 
   3  35   1      456.70      449.73     16.42 o 
   5  35   1      340.97      351.14     37.48 o 
   7  35   1       44.76       31.14     11.36 o 
   9  35   1      379.21      411.97     15.34 o 
   1  37   1       85.42       84.11     12.24 o 
   3  37   1      117.35      127.61     13.14 o 
   5  37   1       17.15       11.38     10.67 o 
   7  37   1      274.05      314.66     15.41 o 
   9  37   1      138.29      143.94     15.34 o 
   1  39   1       64.84       69.21     12.90 o 
   3  39   1       63.75       53.47     12.95 o 
   5  39   1       28.50       27.64     13.63 o 
   7  39   1      138.35      164.95     15.24 o 
   1  41   1      112.97      113.63     15.29 o 
   3  41   1        4.19        2.04     13.68 o 
   5  41   1        1.02        1.25     11.99 o 
   1  43   1      158.72      141.28     20.29 o 
   2   0   2    70189.89    68846.76    627.43 o 
   6   0   2    10636.22    11322.25    895.53 o 
  10   0   2      781.89      705.30     11.60 o 
  14   0   2       71.93       68.38      6.83 o 
  18   0   2       10.55       -6.53     20.93 o 
   0   2   2    17670.77    16467.43    630.41 o 
   2   2   2    13027.77    12769.86    640.52 o 
   4   2   2     2135.29     1951.45     68.58 o 
   6   2   2     1682.37     1691.83      9.94 o 
   8   2   2      638.17      566.41     16.90 o 
  10   2   2      370.99      418.98     21.30 o 
  12   2   2      651.10      695.43     13.77 o 
  14   2   2       29.37       31.07      4.78 o 
  16   2   2      138.40      118.83     24.81 o 
  18   2   2       29.52       19.17     26.22 o 
   2   4   2    35089.61    38625.39    793.04 o 
   4   4   2     3765.01     3450.48     58.93 o 
   6   4   2     3976.11     3828.68     25.17 o 
   8   4   2     2520.10     2588.39     19.70 o 
  10   4   2      252.63      268.69      4.67 o 
  12   4   2      813.37      831.20     39.09 o 
  14   4   2       86.87       77.18      6.27 o 
  16   4   2        9.39        1.24     11.12 o 
  18   4   2      117.58      112.71     19.04 o 
   0   6   2     7485.43     7032.18    153.70 o 
   2   6   2     3887.16     4039.45     18.59 o 
   4   6   2     2689.48     2635.97     24.56 o 
   6   6   2     2411.93     2671.45     16.52 o 
   8   6   2     2582.00      661.19    867.65 o 
  10   6   2      848.59      826.18     10.48 o 
  12   6   2      599.44      615.08     11.73 o 
  14   6   2      282.64      254.24      4.87 o 
  16   6   2      125.75      152.71     10.68 o 
  18   6   2       71.93       70.68     18.67 o 
   2   8   2     6319.85     6165.37     43.96 o 
   4   8   2     1202.42     1188.14     12.46 o 
   6   8   2     2236.71     2086.71     20.09 o 
   8   8   2      342.31      328.65      5.75 o 
  10   8   2      436.58      424.90      5.19 o 
  12   8   2       25.29       23.92      3.74 o 
  14   8   2     1042.18     1085.73     41.05 o 
  16   8   2      106.13       97.04     11.95 o 
  18   8   2       53.53       70.00     18.81 o 
   0  10   2    14387.71    14389.49    100.59 o 
   2  10   2     4492.79     3805.55     32.70 o 
   4  10   2     5149.45     5170.31     47.15 o 
   6  10   2     7200.48     7373.51     44.08 o 
   8  10   2      866.74      881.90      8.67 o 
  10  10   2      752.80      712.38      7.37 o 
  12  10   2     1099.15     1102.94      8.88 o 
  14  10   2      529.03      558.70     22.19 o 
  16  10   2      172.79      201.38     13.54 o 
   2  12   2     2491.60     2760.20     27.21 o 
   4  12   2     1512.77     1388.60     15.60 o 
   6  12   2     4745.34     4784.87     40.30 o 
   8  12   2        5.65        5.61      3.93 o 
  10  12   2     1003.96     1086.69     10.56 o 
  12  12   2      391.57      417.82      6.70 o 
  14  12   2      542.22      569.36     12.00 o 
  16  12   2       61.41       51.02     11.57 o 
   0  14   2     2039.41     2217.36     23.52 o 
   2  14   2    10134.28    10468.40    107.73 o 
   4  14   2     2520.51     2699.63     17.58 o 
   6  14   2     1542.61     1568.12     12.98 o 
   8  14   2       45.23       38.78      6.20 o 
  10  14   2     1896.55     1915.79     28.01 o 
  12  14   2      329.27      313.65      5.98 o 
  14  14   2      403.88      410.22      9.02 o 
  16  14   2      506.24      586.95     16.10 o 
   2  16   2      940.07     1055.69      9.96 o 
   4  16   2      264.55      269.60      6.69 o 
   6  16   2      407.86      459.09      8.23 o 
   8  16   2      287.27      271.72      7.39 o 
  10  16   2     1794.84     1730.11     15.58 o 
  12  16   2      617.56      624.56      9.33 o 
  14  16   2       49.63       33.33      4.73 o 
  16  16   2      197.85      194.92     27.32 o 
   0  18   2    10221.38    10295.20    145.24 o 
   2  18   2     4728.89     5063.63     54.79 o 
   4  18   2      129.97      137.42      6.30 o 
   6  18   2      939.38      975.20     13.01 o 
   8  18   2     1281.96     1280.47     24.03 o 
  10  18   2      913.05      965.24     16.51 o 
  12  18   2       11.97       12.72      4.86 o 
  14  18   2      802.52      842.78     15.23 o 
  16  18   2      103.81       27.56     25.88 o 
   2  20   2     3326.11     3279.37     31.93 o 
   4  20   2     2014.42     2000.68     14.18 o 
   6  20   2     1348.49     1358.18     13.28 o 
   8  20   2     1631.33     1597.53     28.55 o 
  10  20   2      277.59      268.30     10.39 o 
  12  20   2      341.78      352.88     11.38 o 
  14  20   2        8.44       16.12      9.89 o 
  16  20   2       67.76       29.18     13.40 o 
   0  22   2     1863.12     1886.30     38.76 o 
   2  22   2      392.31      424.17      9.08 o 
   4  22   2     2266.44     2188.87     15.66 o 
   6  22   2      448.21      398.48     10.69 o 
   8  22   2      355.80      349.92      9.89 o 
  10  22   2      912.73      902.04     19.70 o 
  12  22   2      183.21      185.42      9.65 o 
  14  22   2       52.49       36.14     12.55 o 
   2  24   2      493.70      512.40     11.06 o 
   4  24   2      398.16      365.59     10.24 o 
   6  24   2      524.91      483.59     13.07 o 
   8  24   2      595.20      562.39     11.21 o 
  10  24   2      914.76      860.72     15.81 o 
  12  24   2      138.10      125.40     10.63 o 
  14  24   2        9.56        4.46      8.82 o 
   0  26   2     2474.95     2415.29     69.92 o 
   2  26   2      628.45      575.97     13.39 o 
   4  26   2      207.51      215.56     10.73 o 
   6  26   2     1158.65     1053.73     19.28 o 
   8  26   2      338.67      375.42     11.62 o 
  10  26   2       10.82        7.71      7.35 o 
  12  26   2       81.97       51.34      9.91 o 
  14  26   2        7.57       -1.55     11.55 o 
   2  28   2      588.70      579.21     13.29 o 
   4  28   2      210.54      229.75     10.02 o 
   6  28   2     1592.68     1584.83     18.41 o 
   8  28   2      293.47      284.56     14.19 o 
  10  28   2      182.66      205.58     11.31 o 
  12  28   2      162.91      170.12     36.26 o 
   0  30   2     1977.45     2012.60     30.43 o 
   2  30   2      951.96      948.34     14.92 o 
   4  30   2       28.94       27.45      8.30 o 
   6  30   2       46.59       38.38      9.74 o 
   8  30   2       18.19       21.72      9.23 o 
  10  30   2      312.41      292.94     31.49 o 
  12  30   2       62.45       34.22     14.51 o 
   2  32   2      432.83      452.60     18.94 o 
   4  32   2      224.48      250.82     13.16 o 
   6  32   2      130.64      120.18     13.73 o 
   8  32   2      260.48      262.67     13.76 o 
  10  32   2       12.29       13.18      9.12 o 
  12  32   2       88.70       49.24     19.83 o 
   0  34   2     1511.37     1475.21     27.17 o 
   2  34   2      301.32      332.56     14.12 o 
   4  34   2      171.60      180.22     12.84 o 
   6  34   2      315.16      330.79     14.25 o 
   8  34   2      291.39      331.10     16.71 o 
  10  34   2       51.26       33.18     12.32 o 
   2  36   2       62.47       35.98     12.86 o 
   4  36   2      189.11      177.89     31.32 o 
   6  36   2       35.92       38.34     11.93 o 
   8  36   2      234.66      249.91     17.75 o 
   0  38   2      194.82      190.47     22.54 o 
   2  38   2      128.04       77.78     26.38 o 
   4  38   2      760.43      782.95     21.34 o 
   6  38   2       23.63       20.45     12.65 o 
   8  38   2       71.77       59.73     13.74 o 
   2  40   2        7.17       11.62     12.30 o 
   4  40   2       79.95       55.26     16.54 o 
   6  40   2       18.22       22.00     15.31 o 
   0  42   2      134.42      149.30     22.29 o 
   2  42   2      177.53      133.76     37.99 o 
   1   1   3     1545.23     1614.31     15.68 o 
   3   1   3     8428.54     8205.77    153.80 o 
   5   1   3     5694.69     6017.24    172.62 o 
   7   1   3       65.93      102.54     10.57 o 
   9   1   3     1127.65      921.33     36.50 o 
   1   3   3        7.40       15.04      4.80 o 
   3   3   3     1782.89     1596.41     18.49 o 
   5   3   3     1362.75     1477.70     27.25 o 
   7   3   3      422.38      466.24      9.19 o 
   9   3   3      676.26      669.81      9.13 o 
  11   3   3       48.70       38.84     17.91 o 
  13   3   3      141.17      127.93     16.67 o 
  15   3   3        5.19        0.09     10.42 o 
  17   3   3       21.85       27.22     26.61 o 
   1   5   3    15761.87    15603.57    132.39 o 
   3   5   3     2289.71     2442.59     33.15 o 
   5   5   3     9282.42     9329.99    191.18 o 
   7   5   3     1809.14     1966.55     26.62 o 
   9   5   3      965.42      956.03     10.55 o 
  11   5   3      142.73      122.38     11.73 o 
  13   5   3      392.04      382.37     22.71 o 
  15   5   3       97.35       82.88     41.99 o 
  17   5   3       66.87       45.61     28.07 o 
   1   7   3     3274.35     3434.14     34.55 o 
   3   7   3      221.61      321.36      4.81 o 
   5   7   3     2262.79     2479.53     33.71 o 
   7   7   3     2378.40     2474.37     19.64 o 
   9   7   3     1097.63      996.74     20.99 o 
  11   7   3      945.55      904.54     39.76 o 
  13   7   3      188.45      197.08     18.70 o 
  15   7   3       42.74       64.24     26.13 o 
  17   7   3       50.72       62.42     28.43 o 
   1   9   3     8908.57     9207.16     55.62 o 
   3   9   3     3098.00     3053.69     23.40 o 
   5   9   3     2602.95     2244.30     14.15 o 
   7   9   3       23.86       15.91      6.08 o 
   9   9   3     2727.73     2726.44     21.60 o 
  11   9   3      300.21      324.26     42.81 o 
  13   9   3      543.74      551.82     20.68 o 
  15   9   3      180.77      151.22     10.05 o 
  17   9   3      140.68       89.02     38.00 o 
   1  11   3      233.17      234.97      7.34 o 
   3  11   3      384.69      411.48      6.45 o 
   5  11   3     1178.84     1042.75     11.13 o 
   7  11   3      851.63      952.79      9.93 o 
   9  11   3       84.93      139.50     45.98 o 
  11  11   3      703.80      754.14     10.99 o 
  13  11   3      338.77      310.61     19.13 o 
  15  11   3        5.59        9.67      7.81 o 
  17  11   3      145.45      160.82     44.83 o 
   1  13   3      650.78      742.39      8.81 o 
   3  13   3     5981.68     6417.25     31.91 o 
   5  13   3      110.42      142.12      4.75 o 
   7  13   3     1313.83     1325.07     14.56 o 
   9  13   3      652.65      632.16      7.16 o 
  11  13   3      680.45      654.33     11.00 o 
  13  13   3      593.71      619.33     13.56 o 
  15  13   3       44.40       41.37     21.04 o 
   1  15   3      850.51      937.68      9.28 o 
   3  15   3     2565.53     2616.26     40.70 o 
   5  15   3     1379.24     1444.91     22.36 o 
   7  15   3      475.94      455.10      8.56 o 
   9  15   3     1298.50     1226.20     15.47 o 
  11  15   3      226.59      231.96     10.29 o 
  13  15   3      282.97      301.10     11.62 o 
  15  15   3       62.18       61.99     11.53 o 
   1  17   3     3663.96     3695.40     22.90 o 
   3  17   3      156.22      148.18      9.64 o 
   5  17   3      220.29      261.32      9.39 o 
   7  17   3     1997.06     2073.95     16.22 o 
   9  17   3      523.79      473.12      8.56 o 
  11  17   3       75.86       72.48      4.92 o 
  13  17   3      422.32      432.28     13.19 o 
  15  17   3      106.84       98.17     15.54 o 
   1  19   3       92.32      104.17      7.22 o 
   3  19   3      317.53      344.57      8.50 o 
   5  19   3      880.84      999.13     14.27 o 
   7  19   3      778.38      709.55     16.44 o 
   9  19   3      111.00      119.58      8.70 o 
  11  19   3      371.81      351.01     10.76 o 
  13  19   3      114.91      105.07     29.35 o 
  15  19   3      166.53      159.63     20.52 o 
   1  21   3     1828.59     1833.39     26.28 o 
   3  21   3     1137.73     1100.06     14.98 o 
   5  21   3     2933.48     2790.82     27.76 o 
   7  21   3      311.57      320.59     10.65 o 
   9  21   3       30.23       32.20      7.04 o 
  11  21   3        0.21        0.64      4.96 o 
  13  21   3      127.25      115.79     36.79 o 
  15  21   3       66.28       40.47     19.23 o 
   1  23   3      296.74      393.00     10.66 o 
   3  23   3     2383.18     2236.99     25.41 o 
   5  23   3       19.45       12.18      6.73 o 
   7  23   3       40.69       42.62      7.24 o 
   9  23   3     2024.66     1963.39     19.66 o 
  11  23   3      341.37      366.18     12.39 o 
  13  23   3      114.32      104.70     27.81 o 
   1  25   3     2823.45     2789.57     34.03 o 
   3  25   3     2991.15     3078.28     24.76 o 
   5  25   3      168.81      170.38      9.73 o 
   7  25   3      190.57      228.73     10.14 o 
   9  25   3      331.79      314.61     10.96 o 
  11  25   3       49.29       30.26      9.62 o 
  13  25   3       20.77       13.99     11.46 o 
   1  27   3     1137.25     1111.53     22.20 o 
   3  27   3      572.85      594.17     14.78 o 
   5  27   3       95.73       67.71      9.58 o 
   7  27   3       26.37       26.44      8.44 o 
   9  27   3       27.78       17.10      7.63 o 
  11  27   3       48.54       29.67     11.13 o 
  13  27   3      160.06      144.07     22.60 o 
   1  29   3     1286.44     1309.81     23.69 o 
   3  29   3      285.19      287.01     12.02 o 
   5  29   3      931.90      934.71     17.30 o 
   7  29   3     1584.88     1637.79     23.06 o 
   9  29   3       38.84       23.85      9.01 o 
  11  29   3      105.98       94.01     29.06 o 
   1  31   3      513.00      544.75     21.84 o 
   3  31   3      335.56      324.12     12.53 o 
   5  31   3      578.31      586.03     13.88 o 
   7  31   3      345.84      397.73     19.38 o 
   9  31   3      255.42      261.94     12.47 o 
  11  31   3      140.10      105.14     28.12 o 
   1  33   3      624.85      646.56     17.77 o 
   3  33   3        6.30        9.12      9.19 o 
   5  33   3      702.34      779.88     17.45 o 
   7  33   3      269.37      306.17     16.99 o 
   9  33   3      218.56      147.97     43.54 o 
   1  35   3      126.58       51.73     24.63 o 
   3  35   3       45.45       46.25     11.78 o 
   5  35   3       14.85       18.88     12.03 o 
   7  35   3      167.69      140.18     27.38 o 
   9  35   3       63.17       34.99     17.39 o 
   1  37   3      166.56      212.09     14.77 o 
   3  37   3      217.48      209.55     22.72 o 
   5  37   3       24.95       20.26     12.69 o 
   7  37   3       48.95       38.13     13.75 o 
   1  39   3      116.15       65.31     21.61 o 
   3  39   3       93.90       53.51     19.16 o 
   5  39   3      192.41      155.39     36.10 o 
   1  41   3       54.23       37.65     12.86 o 
   0   0   4    21063.44    20049.72    195.51 o 
   4   0   4     7730.53     8052.82    237.13 o 
   8   0   4     3835.57     3768.28     59.36 o 
   2   2   4      202.47      166.13      7.99 o 
   4   2   4      408.32      375.05     20.53 o 
   6   2   4     3640.75     3567.61     56.86 o 
   8   2   4      447.85      426.96     19.26 o 
  10   2   4     3240.48     3110.89     56.11 o 
  12   2   4      144.75      136.63     25.78 o 
   0   4   4    16538.46    17945.62    176.38 o 
   2   4   4     9732.84    10217.76    143.74 o 
   4   4   4     8513.99     8502.57     82.75 o 
   6   4   4      525.82      565.10     11.30 o 
   8   4   4      228.25      201.60     41.04 o 
  10   4   4      314.10      320.88     19.32 o 
  12   4   4      218.65      267.90     19.70 o 
  14   4   4      226.70      222.83     30.26 o 
   2   6   4      305.66      325.13     10.72 o 
   4   6   4      786.34      778.47     15.09 o 
   6   6   4     3387.47     3483.37     61.13 o 
   8   6   4     2230.64     2349.54     60.18 o 
  10   6   4      422.13      416.78     10.42 o 
  12   6   4      330.68      304.15     49.52 o 
  16   6   4       16.68       -3.39     25.40 o 
   0   8   4     3683.71     3424.56     30.97 o 
   2   8   4     6603.18     6910.22     90.24 o 
   4   8   4     1611.72     1555.83     17.22 o 
   6   8   4       39.43       34.20      2.50 o 
   8   8   4      203.51      343.22    102.95 o 
  10   8   4       20.20        6.55      5.34 o 
  12   8   4       62.87       94.19     50.69 o 
  14   8   4       18.65       52.86     28.06 o 
  16   8   4      234.05      209.26     57.97 o 
   2  10   4      592.87      563.39      8.06 o 
   4  10   4     3676.97     4100.44     23.13 o 
   6  10   4      786.99      741.37     10.44 o 
   8  10   4      771.26      766.57     18.40 o 
  10  10   4      571.13      588.83     12.04 o 
  12  10   4      164.11      199.87     42.94 o 
  14  10   4        3.22        7.75     19.72 o 
  16  10   4       12.15       10.61     18.88 o 
   0  12   4     5906.85     5896.33     79.12 o 
   2  12   4      752.09      719.06     14.64 o 
   4  12   4      144.89      173.47      5.41 o 
   6  12   4      940.26     1001.71      9.55 o 
   8  12   4      920.16     1027.01     34.74 o 
  10  12   4      114.41      125.09      9.68 o 
  12  12   4      887.70      863.69     17.46 o 
  14  12   4      127.36       85.73     65.70 o 
  16  12   4      103.08      106.00     27.49 o 
   2  14   4      211.48      207.13      7.04 o 
   4  14   4      370.99      397.21     12.11 o 
   6  14   4     1192.80     1227.69     17.02 o 
   8  14   4     1282.59     1273.95     10.43 o 
  10  14   4      138.08      142.26     12.79 o 
  12  14   4      442.43      474.84     16.38 o 
  14  14   4      113.72       46.85     38.71 o 
   0  16   4      250.92      274.90     12.92 o 
   2  16   4      101.15      128.01      6.68 o 
   4  16   4      226.52      212.10     12.19 o 
   6  16   4      364.16      353.41      9.10 o 
   8  16   4      852.03      836.50     11.51 o 
  10  16   4      829.94      802.10     17.81 o 
  12  16   4      107.43       91.74     34.72 o 
  14  16   4       22.71        8.99     14.77 o 
   2  18   4     1723.00     1753.17     23.09 o 
   4  18   4     1649.91     1881.18     29.77 o 
   6  18   4      138.18      105.55      6.11 o 
   8  18   4     1030.22     1098.03     13.96 o 
  10  18   4      344.38      344.41     16.11 o 
  12  18   4      360.52      383.60     15.40 o 
  14  18   4       31.29       10.44     10.70 o 
   0  20   4     7596.14     7679.44    100.34 o 
   2  20   4      592.57      587.39     10.95 o 
   4  20   4     1875.28     1904.06     22.08 o 
   6  20   4      670.19      599.66      9.98 o 
   8  20   4      126.45      135.02     10.03 o 
  10  20   4      702.68      685.14     23.23 o 
  12  20   4       65.44       48.09     26.33 o 
  14  20   4      147.72       67.12     37.55 o 
   2  22   4     1556.04     1495.05     17.08 o 
   4  22   4      837.71      835.94     20.39 o 
   6  22   4      778.53      681.43     11.12 o 
   8  22   4      958.18      901.35     18.14 o 
  10  22   4      102.05       90.29      7.61 o 
  12  22   4      138.56       98.16     49.25 o 
  14  22   4       48.68       29.45     16.13 o 
   0  24   4      924.62      928.42     21.13 o 
   2  24   4     1806.14     1625.43     36.79 o 
   4  24   4     1520.99     1529.37     16.78 o 
   6  24   4     1005.24     1089.18     20.12 o 
   8  24   4       78.30       34.91     16.28 o 
  10  24   4      122.54       99.76      8.66 o 
  12  24   4        8.31        2.40     15.00 o 
   2  26   4      209.58      188.83     11.40 o 
   4  26   4     1372.66     1372.13     17.07 o 
   6  26   4      300.87      311.47     12.16 o 
   8  26   4      202.34      215.05     11.26 o 
  10  26   4       26.19       37.64     13.47 o 
  12  26   4      120.14       86.15     24.59 o 
   0  28   4     1173.12     1142.61     25.22 o 
   2  28   4     1868.18     1762.11     44.57 o 
   4  28   4       42.54       47.10      9.19 o 
   6  28   4      186.83      153.22     10.00 o 
   8  28   4      554.64      603.17     15.98 o 
  10  28   4      117.07       59.26     32.11 o 
  12  28   4      154.18      207.69     20.51 o 
   2  30   4      229.98      242.42     14.98 o 
   4  30   4      166.46      187.94     11.68 o 
   6  30   4      566.26      612.46     15.10 o 
   8  30   4      599.00      641.40     16.54 o 
  10  30   4       83.78       46.94     18.58 o 
   0  32   4      570.03      597.05     25.26 o 
   2  32   4        0.47        6.60      8.68 o 
   4  32   4       28.58       16.73      9.93 o 
   6  32   4      284.28      297.62     15.47 o 
   8  32   4       59.41       26.14     19.96 o 
   2  34   4      189.44      184.29     12.85 o 
   4  34   4      103.34      102.81     12.87 o 
   6  34   4      435.17      473.40     17.22 o 
   8  34   4       37.30       14.08     11.98 o 
   0  36   4       18.61        6.94     15.46 o 
   2  36   4       85.83       68.20     25.04 o 
   4  36   4      224.52      269.76     14.26 o 
   6  36   4       23.20       10.73     12.71 o 
   2  38   4      219.34      209.53     26.57 o 
   4  38   4      220.41      236.08     16.23 o 
   1   1   5      242.83      359.46      7.97 o 
   3   1   5      297.14      306.64      7.91 o 
   5   1   5       28.33       25.94      4.56 o 
   7   1   5     4757.65     4780.47     58.13 o 
   9   1   5      688.04      603.58     32.12 o 
  13   1   5      388.07      522.98     38.75 o 
   1   3   5      476.76      443.89      9.65 o 
   3   3   5     1342.96     1363.28     13.93 o 
   5   3   5      118.39      167.91      5.51 o 
   7   3   5     1098.94     1124.78     12.23 o 
  11   3   5      847.41      885.55     27.45 o 
   1   5   5      441.52      487.00     11.34 o 
   3   5   5     6126.41     6254.77     46.23 o 
   5   5   5     2645.73     2602.71     20.76 o 
   7   5   5     2168.62     2184.78     32.98 o 
   9   5   5       89.50       77.68      4.19 o 
  15   5   5       87.98        2.06     26.74 o 
   1   7   5      660.74      661.65     13.43 o 
   3   7   5      341.94      406.94     67.40 o 
   5   7   5      949.01     1094.32    210.89 o 
   7   7   5       32.95       34.50      7.00 o 
   9   7   5      921.24      895.06     12.62 o 
  13   7   5       78.17        1.69     23.71 o 
  15   7   5      239.51      235.53     63.91 o 
   1   9   5     4427.69     4542.73     74.24 o 
   3   9   5      787.84      872.22     11.93 o 
   5   9   5      197.64      245.88     58.10 o 
   7   9   5      103.03      122.37     44.56 o 
   9   9   5      401.34      430.80     36.37 o 
  11   9   5     1522.97     1572.61     18.16 o 
  13   9   5      358.54      339.84     32.48 o 
  15   9   5       15.81       -2.14     18.56 o 
   1  11   5     1656.63     1733.76     17.19 o 
   3  11   5       70.89       49.52      6.31 o 
   5  11   5       10.54        7.49      4.92 o 
   7  11   5     1509.59     1466.78     20.08 o 
   9  11   5      515.53      496.26     14.38 o 
  11  11   5      128.70      179.01     55.26 o 
  13  11   5      242.15      324.38     31.59 o 
  15  11   5      125.51       77.75     70.60 o 
   1  13   5     1144.58     1163.80     17.10 o 
   3  13   5      473.49      497.20      9.83 o 
   5  13   5      487.38      532.98      9.45 o 
   7  13   5      612.91      614.79     20.61 o 
   9  13   5       42.18       23.45     10.31 o 
  11  13   5      473.47      443.91     17.76 o 
  13  13   5       49.56       12.60     16.84 o 
  15  13   5      365.05      387.03     30.68 o 
   1  15   5      355.20      349.72      9.66 o 
   3  15   5      938.79      910.37     12.59 o 
   5  15   5     1622.17     1671.68     22.35 o 
   7  15   5      636.09      676.53     11.10 o 
   9  15   5     1292.74     1364.57     27.99 o 
  11  15   5       92.06       59.55     27.37 o 
  13  15   5      223.85       62.11     70.81 o 
   1  17   5       22.70       11.41      6.71 o 
   3  17   5      589.63      614.84     13.19 o 
   5  17   5      212.20      200.67     11.00 o 
   7  17   5      401.72      376.83     12.35 o 
   9  17   5      412.24      380.75     19.57 o 
  11  17   5      200.65      199.86     45.13 o 
  13  17   5      158.19       65.33     53.56 o 
   1  19   5      546.19      467.39     10.62 o 
   3  19   5     2241.59     2229.87     35.30 o 
   5  19   5     1328.46     1335.42     21.87 o 
   7  19   5      424.52      427.24     12.35 o 
   9  19   5      234.80      281.01     19.82 o 
  11  19   5      112.04       71.03     28.62 o 
  13  19   5       20.25        6.87     16.49 o 
   1  21   5      145.91      149.57      8.76 o 
   3  21   5      970.93      915.50     15.38 o 
   5  21   5      547.93      580.57     15.63 o 
   7  21   5       22.50       30.07      5.90 o 
   9  21   5      480.07      495.51     22.63 o 
  11  21   5      183.54      181.45     57.55 o 
  13  21   5      161.06       80.18     68.01 o 
   1  23   5      923.91      873.16     18.28 o 
   3  23   5       36.32       20.87      7.53 o 
   5  23   5     1132.36     1174.57     16.33 o 
   7  23   5      638.71      579.90     13.15 o 
   9  23   5       31.24       24.72     13.67 o 
  11  23   5        9.94        6.51     13.53 o 
   1  25   5     1463.50     1454.36     37.97 o 
   3  25   5       87.67       97.27     10.11 o 
   5  25   5      691.09      729.22     18.93 o 
   7  25   5      132.09      111.59     10.98 o 
   9  25   5      156.69      180.67     17.88 o 
  11  25   5        7.93       16.51     14.32 o 
   1  27   5      472.88      479.29     13.76 o 
   3  27   5        0.96        4.04      8.68 o 
   5  27   5      126.10      114.03     11.06 o 
   7  27   5       55.32       56.84     10.14 o 
   9  27   5      117.23      137.05     18.11 o 
  11  27   5      286.38      307.82     29.54 o 
   1  29   5      547.49      545.16     14.64 o 
   3  29   5      353.85      413.94     13.40 o 
   5  29   5      455.01      448.27     13.06 o 
   7  29   5       72.76       48.16     18.39 o 
   9  29   5       26.97       16.82     13.88 o 
   1  31   5       54.18       29.79     12.81 o 
   3  31   5      313.48      378.23     14.22 o 
   5  31   5        2.83       -0.78      8.23 o 
   7  31   5       54.95       44.45     12.94 o 
   1  33   5       17.06       34.15     10.79 o 
   3  33   5      361.04      332.11     13.77 o 
   5  33   5      110.37       99.61     18.14 o 
   7  33   5       48.03       32.10     11.99 o 
   1  35   5       11.93       13.12     12.41 o 
   3  35   5       73.43       59.03     17.90 o 
   5  35   5        0.48        2.48     11.70 o 
   1  37   5      208.21      257.05     16.73 o 
   2   0   6     1893.33     1914.80     28.17 o 
   6   0   6     3108.75     3044.62     23.79 o 
   0   2   6      153.86      197.93     11.97 o 
   2   2   6      757.15      753.39     11.59 o 
   4   2   6      193.17      178.85      8.92 o 
   6   2   6      184.38      208.22      5.92 o 
   8   2   6     1277.70     1267.43     24.80 o 
   2   4   6     1239.79     1251.90     14.53 o 
   4   4   6     2132.04     2145.64     19.47 o 
   6   4   6      958.16      974.44     12.65 o 
   8   4   6      238.47      234.42      5.88 o 
   0   6   6     3410.08     3504.52     40.63 o 
   2   6   6      962.75      862.62     18.66 o 
   4   6   6     1219.07     1238.15     16.73 o 
   6   6   6      240.14      215.87      5.53 o 
   8   6   6      705.40      697.55     11.55 o 
  10   6   6      381.62      512.81     38.99 o 
   2   8   6     2245.49     2144.27     25.33 o 
   4   8   6      468.16      423.92     11.52 o 
   6   8   6     1438.47     1445.21     13.61 o 
   8   8   6      316.78      340.22     19.01 o 
  10   8   6      308.36      563.80     66.10 o 
  12   8   6       58.58       -4.48     27.46 o 
   0  10   6     4279.13     4166.40     60.97 o 
   2  10   6      865.03      884.98     25.52 o 
   4  10   6     3726.96     3792.17     47.28 o 
   6  10   6      576.72      621.14     11.11 o 
   8  10   6      306.02      318.59     15.79 o 
  10  10   6       51.55       34.39     13.45 o 
  12  10   6        5.57       25.77     52.98 o 
  14  10   6       48.67       17.66     34.84 o 
   2  12   6      109.55      101.36     11.46 o 
   4  12   6      823.29      874.49     54.61 o 
   6  12   6      514.27      507.76     20.82 o 
   8  12   6      292.73      334.06     28.53 o 
  10  12   6      264.41      264.44     72.37 o 
  12  12   6       21.05       19.04     26.81 o 
   0  14   6     1636.94     1592.10     46.99 o 
   2  14   6     1698.15     1645.60     25.37 o 
   4  14   6     1435.00     1444.13     18.81 o 
   6  14   6      818.19      862.86     15.96 o 
   8  14   6      442.08      446.86     18.98 o 
  10  14   6      322.85      313.41     13.85 o 
  12  14   6       50.14       31.21     29.16 o 
   2  16   6      119.07      155.84      9.69 o 
   4  16   6      687.25      720.17     15.28 o 
   6  16   6       98.21      110.89      8.30 o 
   8  16   6      910.47      902.67     21.28 o 
  10  16   6      106.92       72.23     22.21 o 
  12  16   6      260.18      282.71     24.28 o 
   0  18   6      763.44      818.29     17.73 o 
   2  18   6      646.41      611.83     12.58 o 
   4  18   6      264.47      307.95     10.78 o 
   6  18   6      704.85      733.19     11.97 o 
   8  18   6      134.80      118.15     18.53 o 
  10  18   6       90.88       54.99     15.77 o 
  12  18   6      177.37       56.76     54.45 o 
   2  20   6      219.79      197.15     10.36 o 
   4  20   6       55.87       42.49      8.23 o 
   6  20   6       23.41       19.63      6.65 o 
   8  20   6      107.11      144.93     16.55 o 
  10  20   6       70.22       49.97     16.80 o 
   0  22   6      378.96      460.05     16.96 o 
   2  22   6      397.00      440.62     11.96 o 
   4  22   6       99.50      149.68      9.82 o 
   6  22   6      228.24      210.17     12.52 o 
   8  22   6       45.58       41.23     14.56 o 
  10  22   6       55.66       47.83     16.63 o 
   2  24   6      183.60      177.14     11.89 o 
   4  24   6      239.40      270.93     16.68 o 
   6  24   6      379.85      368.44     11.04 o 
   8  24   6       75.48       82.24     16.74 o 
  10  24   6       54.12       63.01     17.16 o 
   0  26   6        4.87       18.57     12.49 o 
   2  26   6      137.45      123.67     24.42 o 
   4  26   6       74.38       39.50     12.84 o 
   6  26   6        0.15        0.40      9.19 o 
   8  26   6       80.80      131.25     16.92 o 
   2  28   6       55.75       40.11     13.47 o 
   4  28   6       89.55       74.38     19.56 o 
   6  28   6      114.12       83.68     18.34 o 
   8  28   6        2.22       -7.70     16.30 o 
   0  30   6        6.74        7.77     12.61 o 
   2  30   6      121.29       63.75     24.99 o 
   4  30   6       69.95       62.04     16.42 o 
   6  30   6      360.76      467.50     14.14 o 
   2  32   6       75.30       61.13     20.00 o 
   4  32   6       56.54       61.84     17.90 o 
   1   1   7      168.14      136.54     14.77 o 
   3   1   7      209.35      200.04     16.70 o 
   5   1   7     1961.28     2038.92     33.58 o 
   7   1   7       50.96       45.67      5.90 o 
   1   3   7      810.32      809.21     33.11 o 
   3   3   7       47.40       41.66      9.92 o 
   5   3   7       27.18       20.57      7.16 o 
   7   3   7      350.00      343.43      6.05 o 
   1   5   7      975.23      849.03     15.41 o 
   3   5   7        1.73        2.34      6.37 o 
   5   5   7      839.71      818.69     13.31 o 
   7   5   7      642.98      676.63     11.71 o 
   1   7   7      276.01      275.34     11.07 o 
   3   7   7      268.61      253.18     16.60 o 
   5   7   7      749.12      767.63     11.00 o 
   7   7   7      100.39       55.71     27.72 o 
   1   9   7      204.28      200.85     10.88 o 
   3   9   7     1572.91     1538.39     18.53 o 
   5   9   7       12.69       86.57     66.85 o 
   7   9   7      240.68      241.43     42.87 o 
   9   9   7      132.38       95.71     36.91 o 
  11   9   7       27.52       11.37     30.61 o 
   1  11   7      237.03      228.83     21.43 o 
   3  11   7      732.48      802.14     63.98 o 
   5  11   7      207.01      259.40      9.94 o 
   7  11   7       57.43       45.03     15.96 o 
   9  11   7      405.90      347.89     34.18 o 
  11  11   7        4.44        9.12     21.66 o 
   1  13   7      310.26      315.03     16.41 o 
   3  13   7      344.13      388.43     59.90 o 
   5  13   7       67.90       44.57     11.01 o 
   7  13   7      228.66      213.34     64.37 o 
   9  13   7      103.27       93.11     71.93 o 
  11  13   7       22.94       18.90     23.72 o 
   1  15   7      275.71      294.21     12.47 o 
   3  15   7       37.63       28.42     10.27 o 
   5  15   7      188.73      183.72     24.75 o 
   7  15   7      257.63      316.18     18.01 o 
   9  15   7       48.99       27.89     28.43 o 
  11  15   7       46.37       11.01     22.55 o 
   1  17   7      116.70      110.40     11.35 o 
   3  17   7      274.80      299.31     16.88 o 
   5  17   7      296.41      324.43     14.42 o 
   7  17   7       86.68       75.08     17.16 o 
   9  17   7       25.88       18.73     14.74 o 
   1  19   7       44.17       25.70      9.75 o 
   3  19   7      294.89      275.81     11.28 o 
   5  19   7      451.84      523.43     16.76 o 
   7  19   7      200.48      238.07     19.20 o 
   9  19   7       82.63       68.36     23.09 o 
   1  21   7      150.41      210.52     23.02 o 
   3  21   7      213.54      215.85     51.81 o 
   5  21   7       84.18       51.99     10.69 o 
   7  21   7        8.34       10.41     17.04 o 
   9  21   7       58.91       43.45     15.51 o 
   1  23   7      313.34      366.12     12.58 o 
   3  23   7       45.92       27.72     11.49 o 
   5  23   7       24.16       22.95     10.17 o 
   7  23   7      181.10      197.40     19.36 o 
   1  25   7       71.34       46.39     19.95 o 
   3  25   7      317.30      376.16     13.51 o 
   5  25   7      255.25      264.68     14.33 o 
   7  25   7      121.30      147.85     21.79 o 
   1  27   7       27.99       19.22     12.31 o 
   3  27   7      169.88      193.09     37.00 o 
   5  27   7        7.67        7.86     13.86 o 
   1  29   7       57.46       34.87     15.33 o 
   3  29   7       77.70       43.33     19.37 o 
   0   0   8      392.37      348.38     24.82 o 
   4   0   8      288.29      384.72     19.49 o 
   2   2   8       86.67      108.67     16.77 o 
   4   2   8       74.19       65.05     21.71 o 
   6   2   8       82.82       95.28      9.15 o 
   0   4   8      127.72      194.82     23.23 o 
   2   4   8      297.47      353.05     12.42 o 
   4   4   8      469.83      468.13     17.73 o 
   6   4   8      268.96      325.61     14.51 o 
   2   6   8      115.51      100.02     19.16 o 
   4   6   8       82.85       20.77     15.71 o 
   6   6   8       19.93        8.22      9.68 o 
   8   6   8       65.15       67.39     33.75 o 
   0   8   8      743.10      775.98     26.44 o 
   2   8   8      121.19      145.73     30.95 o 
   4   8   8       31.24       11.07      8.79 o 
   6   8   8        2.03        6.50      8.94 o 
   8   8   8       48.10       -0.97     24.68 o 
   2  10   8       67.04       45.89     31.35 o 
   4  10   8       30.45        7.44      7.64 o 
   6  10   8      239.85      253.41     12.45 o 
   8  10   8      132.78        1.45     25.77 o 
   0  12   8      107.25       63.13     47.73 o 
   2  12   8       45.72       12.15      9.71 o 
   4  12   8       14.67        6.75      7.38 o 
   6  12   8      127.81       63.45     34.58 o 
   8  12   8        1.91        2.48     19.37 o 
   2  14   8        3.30        0.54      8.22 o 
   4  14   8      167.21      215.80     35.78 o 
   6  14   8       70.11       34.03     25.56 o 
   8  14   8        6.09        5.50     24.37 o 
   0  16   8       50.68       53.35     21.78 o 
   2  16   8       47.03        9.81      9.95 o 
   4  16   8       83.84       55.13     25.36 o 
   6  16   8       11.45        4.90     13.77 o 
   2  18   8       75.61       50.37     36.54 o 
   4  18   8        1.85        0.04      9.78 o 
   6  18   8      117.82       93.77     63.80 o 
   0  20   8       63.16       79.79     54.08 o 
   2  20   8       35.58        4.04      9.70 o 
   4  20   8       64.24       28.10     27.18 o 
   2  22   8       98.61       19.52     13.53 o 
   4  22   8       16.84       -1.12     12.48 o 
   0  24   8       76.44       97.20     35.61 o 
   1   1   9       22.08       30.50     14.79 o 
   3   1   9      300.67      351.56     15.46 o 
   1   3   9       31.11       21.70     12.89 o 
   3   3   9       80.92       70.90     25.75 o 
   1   5   9       26.26       15.44      9.62 o 
   3   5   9       16.78        4.46      9.12 o 
   5   5   9       99.40        7.08     19.08 o 
   1   7   9       29.22        5.65      9.28 o 
   3   7   9      102.98       -0.48      9.15 o 
   5   7   9        6.26       -5.69     42.94 o 
   1   9   9        6.32        0.26     10.47 o 
   3   9   9       33.47        9.03     10.35 o 
   5   9   9       24.68       12.25     11.38 o 
   1  11   9      131.48       76.84     52.36 o 
   3  11   9       48.43       16.76     11.48 o 
   1  13   9       17.02       -5.33     10.53 o 
   3  13   9       20.16       18.39     11.93 o 
   1  15   9       29.25       27.81     14.24 o 
                                                 
